# Supplementary material for: Awake Craniotomy Versus General Anesthesia for Resection of High-Grade Gliomas: A Systematic Review and Meta-Analysis
Source: J Clin Med. 2026 Feb 12;15(4):1431. doi: 10.3390/jcm15041431 (PMC12941676; doi:10.3390/jcm15041431)
Supplement: Supplementary file 1 [file jcm-15-01431-s001.zip]

Archive with 1 entries (1 files):
- jcm-4035100-supplementary.pdf
